# Supplementary material for: Parkinson Patients’ Initial Trust in Avatars: Theory and Evidence
Source: PLoS One. 2016 Nov 7;11(11):e0165998. doi: 10.1371/journal.pone.0165998 (PMC5098734; doi:10.1371/journal.pone.0165998)
Supplement: S1 File — (XLSX) [file pone.0165998.s001.xlsx]

## Sheet: Tabelle1
Number	Group (0=Parkinson, 1=control)	Age	Gender	TG-F1	TG-F2	TG-F3	TG-F4	TG-F5	TG-F6	TG-F7	TG-F8	TG-F9	TG-F10	TG-F11	TG-F12	TG-F13	TG-F14	TG-F15	TG-F16	TG-A1	TG-A2	TG-A3	TG-A4	TG-A5	TG-A6	TG-A7	TG-A8	TG-A9	TG-A10	TG-A11	TG-A12	TG-A13	TG-A14	TG-A15	TG-A16
1	0	81	0	4	5	4	5	3	3	3	6	4	3	3	4	3	3	4	3	10	8	9	10	7	8	5	7	8	4	3	3	2	6	7	8
2	0	57	0	5	5	9	7	5	10	5	6	3	6	4	7	4	5	7	2	7	7	5	7	7	8	8	7	9	6	7	7	3	8	3	3
3	0	72	0	2	1	1	2	1	0	0	2	1	1	2	1	0	0	1	0	8	10	9	8	7	8	8	9	7	8	5	5	6	5	4	3
4	0	84	0	1	2	1	1	0	1	0	1	1	0	0	0	0	0	0	0	7	8	10	7	6	5	7	8	8	8	10	7	4	5	7	6
5	0	79	0	2	3	4	2	2	2	1	1	1	1	2	2	1	1	0	0	8	7	9	9	10	6	5	7	5	6	7	7	4	3	7	7
6	0	75	0	1	0	2	2	0	1	1	1	0	0	1	1	0	0	1	0	9	10	10	6	7	8	9	8	5	4	5	5	5	6	4	4
7	0	80	0	6	6	5	7	6	5	5	10	2	7	8	4	6	5	5	4	6	7	3	7	4	7	5	6	5	4	5	8	5	4	3	7
8	0	62	0	7	2	6	3	2	2	0	2	0	0	0	5	0	0	0	0	3	3	3	5	0	0	5	2	0	0	2	5	0	0	0	0
9	0	55	0	3	4	3	4	1	2	3	5	3	1	1	2	1	2	2	1	5	4	3	3	4	4	3	1	3	3	2	3	3	4	5	5
10	0	75	0	6	5	5	2	5	4	3	5	3	3	4	3	2	3	2	2	6	8	7	5	2	7	3	7	5	5	3	3	4	4	4	3
11	0	70	1	0	0	5	0	0	5	0	5	0	0	0	0	0	0	0	0	5	0	0	0	0	0	0	0	5	5	5	5	0	0	0	0
12	0	79	1	5	5	8	0	5	0	0	5	0	0	3	0	0	0	3	0	5	5	5	5	10	8	10	5	5	5	8	10	0	0	0	0
13	0	54	1	0	5	0	7	8	7	9	3	3	7	1	4	4	2	10	1	4	5	6	6	0	4	4	2	8	0	6	1	1	0	1	9
14	0	72	1	5	4	5	2	4	4	1	4	2	2	1	1	1	1	3	0	3	3	3	3	2	2	3	2	1	2	2	3	1	2	2	2
15	0	70	1	9	6	7	4	10	3	5	4	7	9	4	0	5	8	6	7	7	5	5	7	5	3	8	5	8	5	4	6	7	7	5	5
16	0	75	1	4	5	6	4	5	4	3	6	5	3	5	4	2	2	2	1	2	1	1	3	3	2	3	4	1	2	3	5	2	3	3	2
17	0	72	1	9	9	3	7	4	3	9	7	4	8	5	4	3	3	2	4	8	4	9	8	5	4	6	5	7	6	5	8	8	6	6	8
18	0	70	1	8	7	8	7	7	7	8	6	1	5	2	4	7	6	5	4	7	5	5	5	8	7	8	6	7	6	3	4	2	2	3	6
19	0	80	1	9	5	4	4	9	5	6	5	6	6	7	7	8	10	7	5	6	7	6	6	5	8	5	7	7	3	4	7	5	6	6	7
20	0	85	1	2	6	2	6	6	6	5	8	5	7	3	6	9	3	4	2	8	2	4	8	5	8	2	3	2	2	5	5	3	5	6	2
21	1	68	0	2	6	2	3	6	7	7	6	3	6	6	5	2	5	5	5	2	3	5	2	6	4	7	3	2	4	4	4	1	6	4	2
22	1	88	0	5	5	5	4	5	10	6	5	3	2	5	4	2	3	1	3	4	4	3	5	6	5	4	5	2	3	3	4	4	2	3	5
23	1	61	0	6	6	4	7	5	7	6	7	8	3	6	2	2	0	1	2	1	1	4	1	1	1	1	9	1	1	3	1	1	1	1	1
24	1	75	0	10	4	8	1	3	5	1	5	2	2	5	2	2	2	1	1	5	5	3	10	5	6	4	6	2	3	4	6	1	5	4	5
25	1	68	0	1	2	6	2	2	6	4	5	6	7	3	4	3	2	2	3	5	8	9	4	4	6	4	4	6	8	7	6	3	4	3	5
26	1	79	0	10	8	7	10	8	5	7	8	5	3	8	4	5	2	4	5	3	4	0	5	4	4	4	1	4	7	6	5	2	6	5	7
27	1	55	0	10	10	10	10	8	7	9	8	7	4	6	5	6	6	5	5	5	4	6	3	5	4	3	2	3	4	4	5	3	2	2	0
28	1	76	0	10	8	10	10	10	7	5	10	3	5	5	5	5	2	2	5	3	2	3	3	7	0	3	2	5	5	2	10	2	3	2	2
29	1	69	0	9	10	6	9	10	9	7	8	2	4	6	4	5	8	3	1	7	10	10	8	10	10	10	0	8	8	3	0	10	4	8	2
30	1	62	0	10	10	6	4	4	0	4	8	1	1	0	2	0	0	8	0	6	5	6	10	5	1	3	1	8	6	1	2	2	0	0	4
31	1	64	1	10	8	10	5	10	10	5	8	8	8	8	5	8	8	5	5	8	8	8	8	10	10	10	10	10	5	8	8	5	5	5	5
32	1	70	1	8	7	8	6	9	8	8	9	6	5	7	5	4	3	6	4	7	8	7	10	8	7	8	8	7	6	4	7	6	3	4	8
33	1	54	1	9	10	9	9	9	7	10	8	5	5	5	4	3	5	7	2	5	10	7	5	3	2	3	3	7	8	6	5	1	1	2	7
34	1	70	1	10	9	9	10	10	10	9	8	7	7	8	6	7	6	6	5	6	8	6	5	7	7	2	6	5	4	4	5	2	1	10	6
35	1	61	1	8	9	8	10	7	9	9	10	5	6	5	7	2	1	3	1	8	9	8	7	4	4	5	5	4	3	0	0	2	1	8	5
36	1	84	1	5	0	2	5	6	7	2	3	1	2	2	1	1	3	2	0	4	9	6	4	2	1	2	2	8	9	7	4	0	0	2	0
37	1	53	1	6	9	7	7	8	8	5	7	7	8	6	6	7	8	5	7	7	8	8	8	7	8	9	8	8	8	7	7	7	9	7	7
38	1	83	1	8	6	10	2	6	5	2	7	3	1	2	2	1	1	4	4	6	10	8	10	8	1	8	4	10	9	8	2	2	4	7	4
39	1	66	1	10	10	10	10	10	5	10	10	6	5	5	1	1	7	1	1	10	5	8	10	1	7	1	5	10	10	10	3	1	1	5	5
40	1	62	1	10	10	10	9	8	7	6	10	1	4	5	0	2	4	1	1	5	5	8	2	2	2	4	3	5	8	3	7	10	6	10	8
				TG-FX=Trust games human faces
				TG-AX=Trust games avatar faces
